# Supplementary material for: Benign gallbladder disease is a risk factor for colorectal cancer, but cholecystectomy is not: A propensity score matching analysis
Source: Front Oncol. 2022 Dec 8;12:1008394. doi: 10.3389/fonc.2022.1008394 (PMC9773875; doi:10.3389/fonc.2022.1008394)
Supplement: Supplementary file 1 [file Table_1.xlsx]

## Sheet: Supplementary Table 1
Supplementary Table 1 Analysis between right colon cancer and left colon cancer before and after PSM.
	Before PSM			After PSM
	Right colon n=1473	Left colon n=1716	P value	Right colon n=1343	Left colon n=1343	P value
Sex, n (%)			<0.001			0.254
Male	780 (53.0)	1089 (63.5)		775 (57.7)	756 (56.3)
Female	693 (47.0)	627 (36.5)		568 (42.3)	587 (43.7)
Age, median (range), years	64.5 (18-93)	63.6 (21-96)	0.057	63.1 (18-93)	63.7 (18-96)	0.269
BMI, median (range), kg/m2	21.9 (15.0-34.9)	22.6 (15.0-36.1)	<0.001	22.1 (15.0-34.9)	22.2 (15.0-36.1)	0.081
BGBD*, n (%)			0.343			0.813
With	318 (21.6)	347 (20.2)		278 (20.7)	272 (20.3)
Without	1155 (78.4)	1369 (79.8)		1065 (79.3)	1071 (79.7)
CHE*, n (%)			0.131			0.494
Yes	91 (6.2)	85 (5.0)		76 (5.7)	67 (5.0)
No	1382 (93.8)	1631 (95.0)		1267 (94.3)	1276 (95.0)
*BGBD, benign gallbladder disease. CHE, cholecystectomy.

## Sheet: Supplementary Table 2
Supplementary Table 2 Analysis between right colon cancer and rectal cancer before and after PSM.
	Before PSM			After PSM
	Right colon n=1473	Rectum n=3971	P value	Right colon n=1456	Rectum n=1456	P value
Sex, n (%)			<0.001			0.654
Male	780 (53.0)	2517 (63.4)		777 (53.4)	768 (52.7)
Female	693 (47.0)	1454 (36.6)		679 (46.6)	688 (47.3)
Age, median (range), years	64.5 (18-93)	62.6 (20-96)	<0.001	64.3 (18-93)	63.9 (23-93)	0.222
BMI, median (range), kg/m2	21.9 (15.0-34.9)	22.5 (15.0-41.6)	<0.001	21.9 (15.0-34.9)	21.9 (15.2-34.4)	0.547
BGBD*, n (%)			0.002			0.037
With	318 (21.6)	711 (17.9)		314 (21.6)	268 (18.4)
Without	1155 (78.4)	3260 (82.1)		1142 (78.4)	1188 (81.6)
CHE*, n (%)			0.023			0.168
Yes	91 (6.2)	185 (4.7)		89 (6.1)	71 (4.9)
No	1382 (93.8)	3786 (95.3)		1367 (93.9)	1385 (95.1)
*BGBD, benign gallbladder disease. CHE, cholecystectomy.

## Sheet: Supplementary Table 3
Supplementary Table 3 Analysis between left colon cancer and rectal cancer before and after PSM.
	Before PSM			After PSM
	Left colon n=1716	Rectum n=3971	P value	Left colon n=1714	Rectum n=1714	P value
Sex, n (%)			0.956			0.749
Male	1089 (63.5)	2517 (63.4)		1087 (63.4)	1077 (62.8)
Female	627 (36.5)	1454 (36.6)		627 (36.6)	637 (37.2)
Age, median (range), years	63.6 (21-96)	62.6 (20-96)	0.006	63.6 (21-96)	63.6 (21-96)	0.815
BMI, median (range), kg/m2	22.6 (15.0-36.1)	22.5 (15.0-41.6)	0.281	22.6 (15.0-36.1)	22.6 (15.2-41.6)	0.54
BGBD*, n (%)			0.039			0.126
With	347 (20.2)	711 (17.9)		347 (20.2)	311 (18.1)
Without	1369 (79.8)	3260 (82.1)		1367 (79.8)	1403 (81.9)
CHE*, n (%)			0.632			0.523
Yes	85 (5.0)	185 (4.7)		85 (5.0)	76 (4.4)
No	1631 (95.0)	3786 (95.3)		1629 (95.0)	1638 (95.6)
*BGBD, benign gallbladder disease. CHE, cholecystectomy.
